# Supplementary material for: Intranasal mask for protecting the respiratory tract against viral aerosols
Source: Nat Commun. 2023 Dec 18;14:8398. doi: 10.1038/s41467-023-44134-w (PMC10728126; doi:10.1038/s41467-023-44134-w)
Supplement: Supplementary file 4 — Source data [file 41467_2023_44134_MOESM4_ESM.xlsx]

## Sheet: Figure 2
Source data for Fig. 2f Flow cytometry analysis of ACE2 protein expression on nMV and aMV
	nMV			aMV
ACE2 positive vesicle (%)	6.09	7.42	7.76	97.55	96.5	95.94
Source data for Fig. 2i Relative infection rateof ACE2-293T cells that were treated with the indicated agents and then challenged with SPV (wild-type)
	PBS			ACE2 protein			aNV			nMV			aMV			aMV/anti-ACE2
Relative infection rate（%）	103.837	98.6916	97.4718	85.4367	84.4543	81.0538	49.039	43.2294	51.2737	87.3355	73.942	81.9352	7.04652	6.71164	6.84773	90.0198	109.298	97.1135
Source data for Fig. 2j Relative infection rates of ACE2-293T cells that were treated with PBS or aMV and then challenged with various SPV with S protein mutation including D614G, B.1.617.1, P.2, B.1.429, B.1.1.7, B.1.351, P.1, B.1.617.2 (Delta), B.1.1.529 (Omicron)
	Relative infection rate（%）
Variant	PBS			aMV
B.1.1.529	109.25	117.529	73.148	5.8	5.88	2.94
B.1.617.2	90.9467	101.792	107.261	3.079	2.068	0.6893
P.1	103.764	78.3582	117.878	12.7515	12.5568	12.3134
B.1.351	116.913	91.3748	91.7123	4.241	2.3591	3.5784
B.1.1.7	94.3229	113.695	91.9827	2.6002	1.8852	4.8754
B.1.429	97.0305	109.551	93.4189	1.2039	13.0016	5.7785
P.2	97.5232	108.204	94.2724	21.5944	15.7895	4.1796
B.1.617.1	84.1777	113.094	102.728	5.7677	8.8854	1.0133
D614G	82.2253	113.909	103.865	20.5411	9.2766	19.7129

## Sheet: Figure 3
Source data for Fig. 3g Fluorescence quantitative analysis of different sites in those tubes described in Fig. 2f, indicating the amount of intercepted viral aerosols along the airflow direction
	Fluorescence intensity (i.u.)
Distance (mm)	PBS	aMV	GEL	aMV@GEL
4	3086.99	3376.28	8795.64	6760.75
8	3667.56	4128.97	11233.8	8257.22
12	4178.31	4598.14	11664	8642.21
16	4431.91	4926.04	11447	9137.33
20	4498.97	5137.44	11132.8	9399.26
24	4480.61	5232.44	10751	9632.35
28	4488.53	5272.3	10731.9	9763.5
32	4378.34	5358.42	10682.5	9639.05
36	4227.4	5391.45	10626.5	9338.51
40	4175.56	5385.75	10669.9	9140.82
44	4202.34	5473.48	11093.6	8097.06
48	4247.81	5366.85	10603.8	7994.53
52	4344.12	5413.66	10543.5	7917.85
56	4338.16	5455.34	10163	7785.15
60	4433.1	5410.61	9768.58	7761.4
64	4386.7	5411.86	9720.13	7955.28
68	4404.87	5262.78	9779.31	7995.81
72	4421.27	5310.94	9153.6	7044.57
76	4414.96	5250.54	8890.29	6999.98
80	4401.28	5293.41	8683.21	7051.24
84	4417.69	5259.74	8627.98	7065.05
88	4480.55	5250.41	9081.12	6815.07
92	4398.59	5200.08	9453.43	6659.42
96	4475.2	5188.86	8409.84	6595.79
100	4405.64	5146.83	8224.43	6733.05
104	4436.97	5189.19	8127.7	6810.46
108	4327.27	5206.68	8142.15	6528.79
112	4365.27	5169.83	8170.63	6335.94
116	4317.88	5149.71	8035.42	5895.99
120	4314.13	5105.72	8086.81	5786.06
124	4266.42	5024.4	8482.83	5544.9
128	4147.04	5014.4	8058.94	5456.34
132	4132.82	4968.14	7850.23	5339.13
136	4043.9	4934.21	7713.55	5123.09
140	3945.35	4926.77	7453.67	5047.79
144	3917.12	4873.17	7067.96	4843.47
148	3872.97	4756.1	6704.08	4618.9
152	3878.8	4648.86	6257.51	4510.54
156	3870.89	4536.04	5694.62	4205.23
160	3705.97	4418.3	5107.96	4121.35
Source data for Fig. 3h Relative passing rate of SPV (wild-type) aerosols through those tubes described in Fig. 2f
	PBS			aMV			GEL			aMV@GEL
Relative passing rate (%）	88.3261	98.689	112.961	81.2134	75.2142	98.8652	23	24.5572	30	39.0373	24.5209	20.1099

## Sheet: Figure 4
Source data for Fig. 4c Relative fluorescence intensity (F.I.) of free aMV or aMV@GEL in mouse nasal cavity in Fig. 4b
	Relative fluorescence intensity
Time (h)	aMV@GEL			aMV
0	1	1	1	1	1	1
1	0.836172	0.782319	0.925079	0.427292	0.466686	0.569433
2	0.878499	0.655387	0.705355	0.121502	0.145897	0.056358
3	0.702082	0.659141	0.622305	0.121502	0.087186	0.037807
4	0.649007	0.519177	0.54905	0.00533	0.04175	0.056358
6	0.402055	0.216599	0.363481	0.01	0.061333	0.01
8	0.093841	0.078542	0.017878	0	0.042567	0
Source data for Fig. 4c Half-life of free aMV or aMV@GEL in mouse nasal cavity in Fig. 4b
	aMV			aMV@GEL
Half-life (h)	1.16126	0.937533	0.873045	6.70367	4.227	4.63437
Source data for Fig. 4g Relative level of GFP mRNA in the nasal cavity by using q-PCR detection after 3 days of challenge with SPV (wild-type) aerosols.
	PBS			GEL			aMV			aMV@GEL
Relative level of GFP mRNA	1.00729	0.833624	1.15909	0.919731	0.911707	0.830414	0.208293	0.287187	0.224508	0.01762	0.064633	0.090611
Source data for Fig. 4h Relative level of GFP mRNA in the lung by using q-PCR detection after 3 days of challenge with SPV (wild-type) aerosols.
	PBS			GEL			aMV			aMV@GEL
Relative level of GFP mRNA	1.05883	1.0482	0.892978	0.039955	0.063471	0.044409	0.043388	0.113341	0.128455	0.004066	0.001657	0.001734
Source data for Fig. 4i Relative level of GFP mRNA that was produced by SPV-infected cell in nasal cavity and lung using q-PCR detection after 3 days of challenge with SPV (S protein B.1.1.529 mutation (Omicron)) aerosols
	Nasal cavity							Lung
	PBS			aMV@GEL				PBS			aMV@GEL
Relative level of GFP mRNA	1.02582	0.822581	1.15161	0.089179	0.124794	0.126878		0.902258	1.29885	0.798877	0.129785	0.150952	0.272115

## Sheet: Figure 5
Source data for Fig. 5g Relative level of H1N1-CA07 mRNA in MDCK cells of different groups (PBS, 50 μg nMV, and 50 μg sMV)
	PBS			nMV			sMV
Relative level of H1N1-CA07 mRNA	1.10563	1.00142	0.893986	0.51459	0.646752	0.478005	0.0779753	0.0457033	0.0494789
Source data for Fig. 5j Relative level of H1N1-CA07 mRNA in the nasal cavity (left) and lung (right) in the PBS group and sMV@GEL group after 7 days of challenge with low dose of H1N1-CA07 aerosols
	Nasal cavity
	PBS						sMV@GEL
Relative level of H1N1-CA07 mRNA	0.972376	0.883854	1.02902	1.18465	0.876083	1.05406	0.035371	0.125635	0.054642	0.045837	0.101268	0.063584
	Lung
	PBS						sMV@GEL
Relative level of H1N1-CA07 mRNA	1.17989	1.00083	0.729361	1.44647	0.860231	0.783213	0.212305	0.018527	0.002757	0.296882	0.024875	0.002315
Source data for Fig. 5n Relative level of H1N1-CA07 mRNA in the IR nasal cavity (left) and lung (right) after 3 days exposed to donor
	Nasal cavity
	PBS						sMV@GEL
Relative level of H1N1-CA07 mRNA	1.6604	0.696589	1.08422	0.486571	1.13952	0.932706	0.018164	0.009449	0.020989	0.089435	0.000212	0.038348
	Lung
	PBS						sMV@GEL
Relative level of H1N1-CA07 mRNA	1.15233	1.52407	0.629945	1.74761	0.517129	0.428927	0.013063	0.009512	0.015252	0.032425	0.014549	0.004967

## Sheet: Figure 7
Source data for Fig. 7e Relative level of H1N1-CA07 mRNA in lung organoids of different groups after 24 h or 48 h of challenge with H1N1-CA07 aerosols
	24 h						48 h
	PBS			sMV@GEL			PBS			sMV@GEL
Relative level of H1N1-CA07 mRNA	0.862751	0.795784	1.34147	0.115906	0.0637974	0.098449	0.967126	1.14201	0.890889	0.0320775	0.0295846	0.056409
Source data for Fig. 7f Relative level of H1N1-PR8 mRNA in lung organoids of different groups after 24 h or 48 h of challenge with H1N1-PR8 aerosols
	24 h						48 h
	PBS			sMV@GEL			PBS			sMV@GEL
Relative level of H1N1-CA07 mRNA	0.993124	1.18837	0.815242	0.174685	0.101484	0.133517	1.05652	0.856064	1.10463	0.0330447	0.014056	0.00752366

## Sheet: Supplementary information
Source data for Fig. S1 Flow cytometry analysis of ACE2 protein expression on WT-293T and ACE2-293T cells
	WT-293T			ACE2-293T
ACE2 positive cells （%）	2.09	7.43	7.52	94.55	97.5	99.4
Source data for Fig. S2. Size distribution of aMV in PBS solution
Size (nm)	Number (%)
712.4	0.7
825	4.5
955.4	13
1106	23.5
1281	28.8
1484	21.6
1781	7.4
1990	0.4
Source data for Fig. S3 Average size (left) and ACE2 expression level (right) of aMV in three different batches
	1#			2#			3#
Average size of aMV (nm)	1352	1393	1262	1385	1312	1373	1398	1251	1386
Relative ACE2 expression (%)	95.0425	104.037	100.921	92.0784	89.6394	108.064	93.2674	103.389	106.357
Source data for Fig. S5 Size distribution and corresponding PDI of aNV in PBS solution
Size (nm)	Number (%)
7.5	0.03814
22.5	0.03814
37.5	0.19069
52.5	2.28833
67.5	10.1449
82.5	25.8581
97.5	31.2357
112.5	16.7811
127.5	6.94127
142.5	2.17391
157.5	1.10603
170	0
Source data for Fig. S6 Relative infection rates of ACE2-293T cells that were treated with different doses of aMV (0, 1, 5, 10, and 100 μg) and then challenged with SPV (wild-type)
	0 μg			1 μg			5 μg			10 μg			100 μg
Relative infection rate（%）	96.54	100	104.636	91.3221	92.7358	87.2863	80.6674	82.7358	79.2885	70.877	69.636	63.2929	7.04652	6.71164	6.84773
Source data for Fig. S7 Infection ability of SPV that were entrapped by aMV
	SPV			SPV@aMV
Relative infection rate（%）	97.4809	99.3054	103.215	7.18074	10.9471	0.912254
Source data for Fig. S8 Relative infection rate of ACE2-293T cells that were treated with PBS or 100 μg aMV that had been stored in sterile PBS at 4 ℃ for 3 months, and then challenged with SPV (wild-type)
	PBS			aMV
Relative infection rate（%）	92.7457	103.345	103.909	8.04652	7.85465	5.74562
Source data for Fig. S9a The evolution of dynamic loss modulus (G′, red) and storage modulus (G′′, gray) of CS0.10 (10 mg/ml chitosan with 200 mg/ml β-sodium glycerophosphate), CS0.12 (12 mg/ml with 200 mg/ml β-sodium glycerophosphate) and CS0.14 (14 mg/ml with 200 mg/ml β-sodium glycerophosphate) at 37 ℃
CS0.10	Time (s)	5	10	15	20	25	30	35	40	45	50	55	60	65	70	75	80	85	90	95	100	105	110	115	120	125	130	135	140	145	150	155	160	165	170	175	180	185	190	195	200	205	210	215	220	225	230	235	240
	storage modulus (Pa)	1.4207e-05	1.4242e-05	1.4265e-05	1.4443e-05	1.4466e-05	1.4811e-05	1.5388e-05	1.5562e-05	1.5568e-05	1.557e-05	1.5607e-05	1.5615e-05	1.5619e-05	1.5622e-05	1.5638e-05	1.5649e-05	1.5651e-05	1.5667e-05	1.5697e-05	1.5719e-05	1.5723e-05	1.5764e-05	1.5877e-05	1.5904e-05	1.5939e-05	1.5964e-05	1.5994e-05	1.6007e-05	1.6033e-05	1.6046e-05	1.6298e-05	1.6319e-05	1.6348e-05	1.6382e-05	1.6423e-05	1.6556e-05	1.74e-05	1.7433e-05	1.7454e-05	1.5084e-05	0.08544	1.6547e-05	1.5883e-05	1.6196e-05	1.6172e-05	1.6128e-05	1.6237e-05	1.6084e-05
	loss modulus (Pa)	0.28415	0.28483	0.28531	0.28886	0.28933	0.29621	0.30775	0.31124	0.31137	0.31139	0.31214	0.3123	0.31238	0.31243	0.31277	0.31298	0.31302	0.31333	0.31394	0.31437	0.31445	0.31527	0.31754	0.31807	0.31878	0.31929	0.31989	0.32014	0.32067	0.32093	0.32597	0.32638	0.32696	0.32763	0.32845	0.33112	0.348	0.34865	0.34909	0.30167	0.16155	0.33094	0.31766	0.32393	0.32345	0.32257	0.32474	0.32168
CS0.12	Time (s)	5	10	15	20	25	30	35	40	45	50	55	60	65	70	75	80	85	90	95	100	105	110	115	120	125	130	135	140	145	150	155	160	165	170	175	180	185	190	195	200	205	210	215	220	225	230	235	240
	storage modulus (Pa)	1.41e-05	1.44e-05	1.11e-05	1.33e-05	1.28e-05	1.11e-05	1.33e-05	1.28e-05	1.41e-05	1.44e-05	1.11e-05	1.33e-05	1.28e-05	1.32e-05	1.32e-05	1.42e-05	1.42e-05	1.39e-05	1.41e-05	1.39e-05	1.39e-05	1.38e-05	1.42e-05	1.39e-05	1.42e-05	1.39e-05	1.47e-05	1.41e-05	1.41e-05	1.34e-05	1.38e-05	1.38e-05	1.06e-05	1.21e-05	1.25e-05	1.3e-05	1.4e-05	1.51e-05	1.65e-05	0.02331	0.04237	0.05575	0.06653	0.08334	0.09732	0.11025	0.12352	0.13488
	loss modulus (Pa)	0.28124	0.28743	0.22112	0.26586	0.25536	0.22112	0.26586	0.25536	0.28124	0.28743	0.22112	0.26586	0.25536	0.26459	0.26367	0.28374	0.28352	0.27898	0.28143	0.2771	0.27858	0.27642	0.28421	0.27735	0.28484	0.27716	0.29434	0.28102	0.28233	0.26788	0.27552	0.27512	0.21166	0.24104	0.25027	0.26039	0.2796	0.30108	0.33064	0.36406	0.40024	0.43896	0.48131	0.52374	0.56951	0.61667	0.6657	0.71341
CS0.14	Time (s)	5	10	15	20	25	30	35	40	45	50	55	60	65	70	75	80	85	90	95	100	105	110	115	120	125	130	135	140	145	150	155	160	165	170	175	180	185	190	195	200	205	210	215	220	225	230	235	240
	storage modulus (Pa)	1.3929e-05	1.3821e-05	1.421e-05	1.3868e-05	1.4242e-05	1.3858e-05	1.4717e-05	1.4051e-05	1.4116e-05	1.3394e-05	1.3776e-05	1.3756e-05	1.0583e-05	1.2052e-05	1.2514e-05	1.3019e-05	1.398e-05	1.5054e-05	1.6532e-05	0.02331	0.04237	0.05575	0.06653	0.08334	0.09732	0.11025	0.12352	0.13488	0.15207	0.17892	0.21319	0.25558	0.3129	0.37682	0.45289	0.51627	0.59765	0.68426	0.78705	0.89014	0.98872	1.1259	1.2319	1.4235	1.5806	1.7327	1.9341	2.0917
	loss modulus (Pa)	0.27858	0.27642	0.28421	0.27735	0.28484	0.27716	0.29434	0.28102	0.28233	0.26788	0.27552	0.27512	0.21166	0.24104	0.25027	0.26039	0.2796	0.30108	0.33064	0.36406	0.40024	0.43896	0.48131	0.52374	0.56951	0.61667	0.6657	0.71341	0.7568	0.80055	0.8482	0.90017	0.95498	1.0134	1.0735	1.1413	1.2015	1.2762	1.3443	1.4089	1.4775	1.5381	1.6155	1.6704	1.723	1.7693	1.8301	1.8753
Source data for Fig. S9c The fluorescence intensity (F.I.) increase of CS0.10, CS0.12, and CS0.14 after the interception of Cy5-stained viral aerosols
	PBS			CS0.10			CS0.12			CS0.14
F.I. increase （i.U.）	67	56	93	1894	1759	1655	1986	1976	1700	2557	2032	1809
Source data for Fig. S9d Quartz crystal microbalance curve of CS0.10, CS0.12, and CS0.14 during interaction with SPV. The downward frequency reflected an increased mass on the chip, thus reflecting the interaction force between hydrogel and SPV.
CS0.10	Time (s)	10	20	30	40	50	60	70	80	90	100	110	120	130	140	150	160	170	180	190	200	210	220	230	240	250	260	270	280	290	300	310	320	330	340	350	360	370	380	390	400	410	420	430	440	450	460	470	480
	Frequency (Hz)	-0.489542	-0.489632	-0.514612	-0.540733	-0.5108	-0.506254	-0.551635	-0.584041	-0.595656	-0.587556	-0.567706	-0.635014	-0.778164	-1.04532	-1.60637	-2.52777	-3.89359	-5.70961	-7.79273	-10.033	-12.402	-14.8384	-17.2092	-19.5252	-21.8286	-24.0173	-26.0953	-28.0922	-29.9444	-31.6788	-33.3497	-34.9581	-36.4057	-37.7316	-39.0025	-40.2136	-41.3666	-42.43	-43.5089	-44.5502	-45.5214	-46.505	-47.4235	-48.2867	-49.2207	-50.0832	-50.9011	-51.7242
CS0.12	Time (s)	10	20	30	40	50	60	70	80	90	100	110	120	130	140	150	160	170	180	190	200	210	220	230	240	250	260	270	280	290	300	310	320	330	340	350	360	370	380	390	400	410	420	430	440	450	460	470	480
	Frequency (Hz)	-0.001457	-0.00785684	-0.0655828	-0.0786363	-0.178568	-0.265583	-0.326954	-0.431032	-0.51467	-0.562272	-0.652156	-0.729473	-0.814583	-0.899568	-0.995237	-1.05673	-1.13613	-1.30108	-1.46134	-1.48278	-1.48613	-1.59721	-1.67378	-1.74155	-1.82082	-1.91547	-2.00967	-2.0686	-2.10987	-2.16193	-2.24916	-2.30331	-2.37598	-2.46579	-2.5446	-2.63359	-2.69343	-2.80154	-2.93177	-2.97433	-2.98467	-3.03544	-3.08678	-3.13895	-3.23087	-3.29203	-3.3553	-3.45191
CS0.14	Time (s)	10	20	30	40	50	60	70	80	90	100	110	120	130	140	150	160	170	180	190	200	210	220	230	240	250	260	270	280	290	300	310	320	330	340	350	360	370	380	390	400	410	420	430	440	450	460	470	480
	Frequency (Hz)	-0.171231	-0.112412	-0.212412	-0.324352	-0.431213	-0.412528	-0.375469	-0.829216	-1.36131	-1.80887	-2.2515	-2.74758	-3.175	-3.73381	-4.9157	-7.15888	-10.3581	-14.0954	-18.0157	-21.8245	-25.3823	-28.656	-31.6542	-34.3871	-36.8681	-39.1658	-41.3381	-43.3761	-45.3128	-47.1745	-48.9529	-50.7175	-52.3764	-53.9367	-55.4733	-56.9108	-58.25	-59.5074	-60.8158	-61.9723	-62.9994	-64.1747	-65.3238	-66.3792	-67.4776	-68.5948	-69.6275	-70.6666
Source data for Fig. S9e CLSM images of human nasal epithelial cells after incubation with CS0.10, CS0.12, or CS0.14 for 1 h, accompanied with the corresponding quantitative data of relative cell tight junction degree.
	PBS			CS0.10			CS0.12			CS0.14
Relative tightness between cell cytoskeleton	1	0.98	1.02	0.98996	0.920344	0.961231	0.926104	0.867906	0.951231	0.500402	0.551804	0.489023
Source data for Fig. S9f Relative cell viability of human nasal epithelial cells after incubation with CS0.10, CS0.12, or CS0.14 for 1 h
	PBS			CS0.10			CS0.12			CS0.14
Relative cell viability	1.02593	1.04478	1.07923	1.15369	1.19113	1.05569	1.08222	1.10704	1.13132	1.1225	1.156	1.18571
Source data for Fig. S9g Radar images of CS0.10, CS0.12, and CS0.14 showing the indicated parameters. To generate the radar images, the highest value of each parameter was normalized as a score of 100, other values in the relative parameter were then calculated as the corresponding scores.
	CS0.10	CS0.12	CS0.14
A: relative thermosensitive gelling property	18.42	61.67	100
B: relative spray characteristic	100	81	31.26
C: relative interception ability to SPV aerosols;	100	100	100
D: relative interaction force with SPV	68.8	98	100
E: relative effect on cell tight junction	100	100	80
F: relative cytotoxicity.	100	100	100
Source data for Fig. S13a Evolution of dynamic loss modulus (G′, red) and storage modulus (G′′, gray) of aMV@GEL at 37℃
aMV@GEL	Time (s)	5	10	15	20	25	30	35	40	45	50	55	60	65	70	75	80	85	90	95	100	105	110	115	120	125	130	135	140	145	150	155	160	165	170	175	180	185	190	195	200	205	210	215	220	225	230	235	240
	storage modulus (Pa)	1.6646e-05	1.6677e-05	1.6707e-05	1.67e-05	1.6715e-05	1.6726e-05	1.6758e-05	1.6802e-05	1.6864e-05	1.6905e-05	1.6913e-05	1.7011e-05	1.7096e-05	1.7227e-05	1.7331e-05	1.7494e-05	1.7575e-05	1.7776e-05	1.8006e-05	1.8245e-05	1.8583e-05	1.8791e-05	1.9291e-05	1.9668e-05	2.0031e-05	2.0521e-05	2.1106e-05	2.1691e-05	2.2414e-05	0.00888	0.03168	0.04775	0.05826	0.0695	0.09259	0.10529	0.12245	0.1384	0.15088	0.17475	0.18969	0.19901	0.21635	0.22494	0.24243	0.25441	0.26735	0.28476
	loss modulus (Pa)	0.33292	0.33355	0.33415	0.334	0.33431	0.33451	0.33515	0.33603	0.33728	0.3381	0.33826	0.34021	0.34192	0.34455	0.34662	0.34988	0.3515	0.35552	0.36013	0.36491	0.37166	0.37581	0.38581	0.39337	0.40062	0.41042	0.42212	0.43382	0.44829	0.46213	0.47522	0.49021	0.50603	0.51909	0.53814	0.54932	0.56525	0.5792	0.59983	0.61456	0.62842	0.64117	0.65438	0.66885	0.68715	0.6953	0.71001	0.72436
Source data for Fig. S15b Relative infection rates of ACE2-293T cells in the GEL (drop), GEL (spray), aMV@GEL (drop) and aMV@GEL (spray) groups
	GEL(spray)			aMV@GEL(drop)			aMV@GEL(spray)			GEL(drop)
Relative infection rate（%）	97.6833	100	97.2856	3.06017	3.0083	0.593361	0.936889	0.765726	0.786176	95.6833	103	105.286
Source data for Fig. S16 Size distribution of aerosols produced by the aerosol generator.
Size (μm)	Number (%)
0.1	2.804
1	12.311
2	18.191
3	16.103
4	14.619
5	16.463
6	13.119
7	3.502
8	1.619
9	0.565
10	0.266
11	0.684
Source data for Fig. S19b Corresponding quantitative data in Fig. S19a
	PBS			aMV@GEL
Relative infection rate（%）	97.6833	100	97.2856	3.06017	3.0083	0.593361
Source data for Fig. S20a The respiratory rate, tidal volume and ventilation capacity of mice before and after intranasal administration with aMV@GEL
Respiratory rate (times/min)	Before	230.295	229.612	229.074	228.948	228.909	228.275	227.904	226.397	226.133	225.908	225.422	224.795	224.649	224.624	223.732	223.709	222.886	222.473	221.737	220.539	220.462	220.348	220.232	220.145	219.826	219.807	219.777	219.178	218.591	218.302	217.817	217.787	217.537	217.061	216.501	216.265	216	215.641	213.711	213.41	213.188	212.595	212.249	212.176	211.461	211.115	211.057	210.856
	After	226.449	226.426	226.416	226.367	226.11	226.103	226.077	224.944	224.712	224.439	224.33	223.688	223.685	223.618	223.264	221.701	221.151	221.102	220.864	220.468	220.282	220.116	219.241	218.455	218.318	218.261	217.367	216.644	216.388	215.58	215.161	214.357	214.104	213.994	213.322	213.32	213.081	213.08	212.553	211.891	211.818	211.665	211.556	211.367	211.064	210.936	210.847	210.181
Tidal volume (ml/min)	Before	0.06572	0.06678	0.0791	0.08455	0.08685	0.08743	0.09033	0.09384	0.09711	0.0982	0.10183	0.10367	0.10461	0.1072	0.10922	0.10928	0.10929	0.10958	0.1099	0.11189	0.11262	0.11347	0.11539	0.11728	0.11783	0.11897	0.119	0.11947	0.11954	0.12016	0.12188	0.12275	0.12276	0.12447	0.12453	0.12541	0.12547	0.12552	0.12636	0.1277	0.12779	0.12816	0.12818	0.1285	0.12873	0.1289	0.1291	0.12979
	After	0.07739	0.07936	0.08572	0.0903	0.09105	0.09197	0.09357	0.09534	0.10098	0.10205	0.10349	0.10485	0.10499	0.10627	0.10665	0.10763	0.10872	0.10918	0.10939	0.10972	0.11014	0.1104	0.11069	0.11117	0.11196	0.11315	0.11349	0.11538	0.11629	0.11718	0.11815	0.12026	0.12112	0.12137	0.12423	0.12447	0.12459	0.1252	0.12599	0.12635	0.12638	0.12726	0.12762	0.12773	0.12819	0.12825	0.12892	0.13043
Ventilation capacity (ml/min)	Before	9.43965	9.4729	10.808	12.16	13.1594	13.1707	13.4613	13.59	13.9443	13.9957	14.122	14.2512	14.3462	14.3954	14.4173	14.4749	14.4906	14.5602	14.6495	14.6682	14.6916	14.7019	14.7339	14.7782	14.802	14.8346	14.8989	14.9013	14.9188	15.0118	15.2	15.2043	15.2107	15.2124	15.2298	15.2561	15.2981	15.3542	15.3665	15.4355	15.4484	15.4799	15.4896	15.5245	15.6158	15.7053	15.7924	15.8349
	After	13.2744	14.7779	14.7933	14.8591	14.9084	15.9273	16.0069	16.0528	16.0655	16.0924	16.1631	16.2861	16.3005	16.7819	17.0824	17.8942	17.9845	18.1786	18.3719	18.3823	18.3864	18.4016	18.4965	18.5773	18.6678	18.7084	18.7757	18.8723	18.886	18.9657	18.9986	19.027	19.1082	19.1168	19.1677	19.2229	19.2456	19.2895	19.3895	19.5206	19.593	19.6311	19.7323	19.7724	19.8079	19.8259	19.8431	19.8528
Source data for Fig. S21a Blood analysis of white blood cells (WBC), red blood cell (RBC), and platelet (PLT) at day 7 and day 14
White blood cells (10^9/L)	Health	3.1
		3.5
		3.4
	7 day	4
		3.1
		2.8
	14 day	3.9
		3.2
		2.8
Red blood cells (10^9/L)	Health	11
		10.7
		10.8
	7 day	10.1
		10.2
		11.9
	14 day	10.5
		10.2
		10.4
Platelet (10^9/L)	Health	701
		753
		668
	7 day	675
		850
		823
	14 day	880
		757
		649
Source data for Fig. S21b Serum biochemistry indices analysis of urea nitrogen (BUN), aspartate alanine aminotransferase (ALT), aminotransferase (AST), alkaline phosphatase (ALP), and lactate dehydrogenase (LDH) at day 7 and day 14
BUN (mmol/L)	Health	6.95
		7
		7.04
	7 day	7.4
		7.1
		7.4
	14 day	7.4
		7.1
		7.2
ALT (U/L)	Health	26.4
		35
		40
	7 day	30
		30
		35
	14 day	40
		30
		35
AST (U/L)	Health	75
		60
		75
	7 day	100
		90
		95
	14 day	70
		115
		70
LDH (U/L)	Health	790
		680
		775
	7 day	830
		950
		740
	14 day	960
		890
		835
ALP (U/L)	Health	70
		75
		90
	7 day	70
		75
		85
	14 day	80
		95
		90
Source data for Fig. S21c Inflammatory cytokines (IFN-γ, TNF, IL-2 and IL-6) analysis of the nasal homogenate at day 7 and day 14
	Health			7 day			14 day
IFN-γ (pg/mg)	32.2123	21.8513	19.3895	16.2055	28.9709	15.7203	15.729	27.4418	24.1274
TNF (pg/mg)	120.529	161.426	115.251	166.744	114.096	150.139	134.393	109.804	131.366
IL-2 (pg/mg)	119.191	141.431	179.539	138.179	162.105	121.584	112.29	194.333	169.583
IL-6 (pg/mg)	237.954	182.712	218.806	177.225	217.211	159.627	229.013	235.931	174.925
Source data for Fig. S23c The corresponding ratio of the fluorescence in the mouse nasal cavity to that in the lung with or without aMV@GEL protection
	aMV@GEL	PBS
Rato of nasal cavity fluorescence to lung fluorescence	10.7497	2.69779
	11.2482	2.89925
	11.4987	2.67247
Source data for Fig. S25 Size distribution and the corresponding PDI of sMV in PBS solution
Size (nm)	Number (%)
825	0.8
955.4	6.2
1106	19.1
1281	32.4
1484	29.3
1718	11.4
1990	0.8
Source data for Fig. S26 Average size (left) and SA expression level (right) of sMV in three different batches
	1#			2#			3#
Average size of aMV (nm)	1292	1334	1371	1237	1222	1386	1398	1321	1279
Relative SA expression (%)	89.6835	100.871	109.446	90.7014	102.291	105.335	102.165	102.47	92.8866
Source data for Fig. S27 Relative level of H1N1-PR8 mRNA in MDCK cells of different groups (PBS, 50 μg nMV, 50 μg sMV)
	PBS			nMV			sMV
Relative expression of H1N1-PR8 mRNA	1.11086	1.08638	0.802758	0.396671	0.588717	0.410681	0.097857	0.039441	0.104828
Source data for Fig. S28b Weight change of mice in PBS and sMV@GEL groups within 14 days after being challenged with high dose H1N1-CA07 aerosols
Days	PBS						sMV@GEL
2	100	100	100	100	100	100	100	100	100	100.72	99.0674	99.9997
4	89.2269	91.4046	94.028	92.813	91.6563	89.4692	97.1007	98.039	96.2254	104.12	100	104.474
6	73.6138	73.4458	77.2994		72.9995	74.4376	90.8349	91.7127	93.3702	98.8868	93.676	94.8264
8	71.1116	68.0304	71.543		71.4751	70.2935	85.0342	82.4105	85.9225	85.5865	88.2673	86.6107
10	69.6728		66.721		70.1087		68.641	70.3088	74.1167	72.3605	77.5605	71.4064
12	74.7451				72.5788		78.9607	69.3296	81.6129	79.9345	83.8269	76.1309
14	78.2747				78.6752		84.0379	79.9552	92.2091	89.7311	92.1821	86.4844
Source data for Fig. S28c Survival curves of mice in PBS and sMV@GEL groups within 14 days after being challenged with high dose H1N1-CA07 aerosols
	PBS	sMV@GEL
14	0
14	0
6	1
10	1
10	1
12	1
14		0
14		0
14		0
14		0
14		0
14		0
Source data for Fig. S29 The indicated inflammatory cytokines levels in the lung tissue of PBS and sMV@GEL treated mice after 7 days of challenge with H1N1-CA07 aerosols
	PBS			sMV@GEL
IL-2 (pg/mg)	197.07	261.168	255.578	83.5081	62.3113	70.0537
IL-6 (pg/mg)	301.968	394.721	400.634	157.072	84.609	126.209
TNF-α (pg/mg)	1059.64	1382.55	1236.72	419.274	309.626	356.949
Source data for Fig. S30a Relative level of H1N1-PR8 mRNA in the nasal cavity (left) and lung (right) in the PBS group and sMV@GEL group after 7 days of challenge with H1N1-PR8 aerosols
	Nasal cavity
	PBS						sMV@GEL
Relative level of H1N1-PR8 mRNA	0.487	0.847599	1.09568	1.43297	0.950758	1.18647	0.029112	0.050327	0.024356	0.029194	0.04412	0.018172
	Lung
	PBS						sMV@GEL
Relative level of H1N1-PR8 mRNA	0.755322	1.5186	0.60388	0.973605	0.995071	1.15541	0.250948	0.091785	0.031172	0.257867	0.064271	0.028986
Source data for Fig. S30b The indicated inflammatory cytokines levels in the lung tissue of the PBS group and sMV@GEL group after 7 days of challenge with H1N1-PR8 aerosols
	PBS			sMV@GEL
IL-2 (pg/mg)	163.174	150.426	260.152	39.5875	43.4387	48.6306
IL-6 (pg/mg)	249.544	417.587	220.671	82.658	81.2035	92.5687
TNF-α (pg/mg)	884.155	1070.67	765.48	208.568	224.656	252.104
Source data for Fig. S35 Relative level of H1N1-CA07 mRNA of lung organoids in different groups after 48 h of challenge with H1N1-CA07 aerosols
	PBS			sMV@GEL
Relative level of H1N1-CA07 mRNA	0.977043	1.06674	0.956217	0.000436307	0.00141468	0.00134557
Source data for Fig. S36 Relative level of H1N1-CA07 mRNA of lung organoids in different groups after 48 h of challenge with high concentration H1N1-CA07 viral aerosols
	PBS			Mask			sMV@GEL			Mask+sMV@GEL
Relative level of H1N1-CA07 mRNA	0.657454	1.48788	0.854662	0.035049	0.024233	0.015009	0.00173	0.002462	0.003497	8.826e-05	0.0001422	2.715e-05
[truncated: 3,130 more columns]
